# Supplementary material for: Neural Network Aided Detection of Huntington Disease
Source: J Clin Med. 2022 Apr 10;11(8):2110. doi: 10.3390/jcm11082110 (PMC9032851; doi:10.3390/jcm11082110)
Supplement: Supplementary file 1 [file jcm-11-02110-s001.zip]

Archive with 1 entries (1 files):
- CPGs.xlsx
