# Supplementary material for: Neural Network Aided Detection of Huntington Disease
Source: J Clin Med. 2022 Apr 10;11(8):2110. doi: 10.3390/jcm11082110 (PMC9032851; doi:10.3390/jcm11082110)
Supplement: Supplementary file 1 [file jcm-11-02110-s001.zip › CPGs.xlsx]

## Sheet: Sheet1
CpGs
cg00006090
cg00007810
cg00009523
cg00010672
cg00011513
cg00011924
cg00013543
cg00014748
cg00016255
cg00019997
cg00021600
cg00021855
cg00022262
cg00028232
cg00031346
cg00039147
cg00040466
cg00050336
cg00054774
cg00059399
cg00059930
cg00061792
cg00066184
cg00070715
cg00073549
cg00074313
cg00077285
cg00080125
cg00081324
cg00085889
cg00094744
cg00112952
cg00116699
cg00128430
cg00128774
cg00130223
cg00134041
cg00138041
cg00140914
cg00147751
cg00154902
cg00154920
cg00157359
cg00170037
cg00171214
cg00171578
cg00178984
cg00183546
cg00191102
cg00193283
cg00199091
cg00200667
cg00203037
cg00206507
cg00210839
cg00213748
cg00217442
cg00219816
cg00220243
cg00222799
cg00223552
cg00223867
cg00227584
cg00228355
cg00240880
cg00242998
cg00243854
cg00252533
cg00261099
cg00263856
cg00267196
cg00271210
cg00279778
cg00280858
cg00295418
cg00300908
cg00305585
cg00316875
cg00321286
cg00324394
cg00332950
cg00345083
cg00345270
cg00351097
cg00357971
cg00358570
cg00378007
cg00391320
cg00395929
cg00395990
cg00398500
cg00437173
cg00447867
cg00470768
cg00473025
cg00480142
cg00506859
cg00528779
cg00545232
cg00559439
cg00563768
cg00574800
cg00593446
cg00675940
cg00676602
cg00685229
cg00698771
cg00702837
cg00740803
cg00757070
cg00794722
cg00847250
cg00850868
cg00892393
cg00906838
cg01165426
cg01235820
cg01237677
cg01267373
cg01269314
cg01275887
cg01289861
cg01290644
cg01295631
cg01301117
cg01308806
cg01379680
cg01420491
cg01461514
cg01566544
cg01683215
cg02048922
cg02165614
cg02189117
cg02472486
cg02600413
cg02754929
cg02989230
cg03663072
cg04331511
cg04343101
cg04400533
cg04709822
cg04823492
cg04942564
cg04963553
cg05227288
cg05276978
cg05745461
cg06316322
cg06772580
cg07009504
cg07179068
cg07575344
cg08141612
cg08357055
cg08485389
cg08499057
cg08775595
cg09145534
cg09214243
cg09766327
cg09929856
cg09998591
cg10210086
cg10231500
cg10247061
cg10497401
cg10503283
cg10774367
cg10988027
cg10993503
cg11001470
cg11129609
cg11453546
cg11718780
cg11917780
cg11924683
cg11949518
cg12380458
cg12931520
cg13158641
cg13331741
cg13375255
cg13381015
cg13514165
cg13565129
cg13750264
cg13955603
cg14089603
cg14222140
cg14444751
cg14579098
cg14734340
cg15052277
cg15327998
cg15534507
cg15664701
cg15894467
cg16034541
cg16419584
cg16644647
cg16648571
cg16674433
cg16725948
cg16783668
cg17816637
cg17968347
cg18592742
cg18593073
cg18874953
cg18920427
cg19110428
cg19306761
cg19755108
cg20334591
cg20422417
cg21191508
cg21240551
cg21771473
cg22255532
cg22350048
cg22799069
cg23538344
cg24003539
cg24048008
cg24532943
cg25046866
cg25202943
cg25469905
cg25519942
cg25653802
cg25819914
cg26140512
cg26612648
cg26874229
cg27168606
